# Supplementary material for: Migration distance as a selective episode for wing morphology in a migratory insect
Source: Mov Ecol. 2017 Apr 5;5:7. doi: 10.1186/s40462-017-0098-9 (PMC5381079; doi:10.1186/s40462-017-0098-9)
Supplement: Supplementary file 2 — The data set used in the analysis. (XLSX 801 bytes) [file 40462_2017_98_MOESM2_ESM.xlsx]

## Sheet: AdditionalFile2
No	Sex	WinterYear	WingArea_mm	WingLength_mm	WingWidth_mm	AspectRatio	Roundness	dist.high.point.km	dist.centroid.km	temp.centroid	temp.high.point	SOI
31	M	1977	651.137	44.255	22.906	1.93203	0.134744	3588.95	3666.08	22.2446	23.1806	-0.633333
511	F	1992	684.202	46.112	23.654	1.94944	0.130412	3649.2	3548.99	20.3387	21.856	-0.825
319	M	1983	687.847	45.827	23.23	1.97275	0.132742	1123.28	1084.22	36.6916	36.955	-0.758333
211	F	1980	687.153	46.465	23.022	2.01829	0.128992	2366.06	2035.82	33.4417	27.2427	-0.0666667
105	M	1977	750.34	46.217	24.784	1.86479	0.142369	3760.81	3721.9	16.3544	15.9902	-0.633333
137	M	1977	751.624	47.237	24.695	1.91282	0.13652	2366.06	2331.54	31.7665	29.3129	-0.633333
124	F	1977	741.739	46.937	24.485	1.91697	0.136452	1123.28	1182.13	37.1514	38.1793	-0.633333
153	F	1977	710.409	46.997	23.733	1.98024	0.130355	2917.84	2833.32	27.4904	27.7321	-0.633333
86	F	1977	742.218	47.077	24.303	1.93709	0.135729	3900.09	3788.21	21.7963	20.9762	-0.633333
383	F	1985	744.898	47.601	24.824	1.91754	0.133237	1386.17	2158.78	31.1919	33.4045	0.283333
184	F	1977	760.614	46.826	24.629	1.90125	0.140589	2434.07	2787.36	28.4213	29.7008	-0.633333
981	F	2012	783.515	46.912	25.347	1.85079	0.144291	2107.67	2529.97	34.0406	38.2675	0.133333
218	M	1980	729.521	47.095	24.447	1.92641	0.133306	3649.2	3336.43	24.0867	22.9875	-0.0666667
978	F	2012	715.902	47.273	23.656	1.99835	0.129834	3568.39	3321.27	24.4205	25.3572	0.133333
249	F	1981	675.004	45.613	23.038	1.9799	0.131489	3723.23	3779.99	23.7105	23.4222	0.241667
434	M	1986	747.681	47.764	24.765	1.92869	0.132824	3642.46	2696.81	29.2171	26.2892	-0.0833333
460	F	1987	747.681	47.764	24.765	1.92869	0.132824	3649.2	3544.05	26.2897	25.2105	-0.933333
102	M	1977	779.199	47.357	25.238	1.87642	0.140812	3649.2	3537.55	24.1005	20.8581	-0.633333
176	M	1977	805.287	47.269	25.89	1.82576	0.146069	2424.02	3276.27	26.3627	28.2926	-0.633333
333	F	1984	755.012	47.66	24.926	1.91206	0.134712	1123.28	1797.89	31.0789	35.3101	0.141667
412	F	1986	755.012	47.66	24.926	1.91206	0.134712	2845.13	2637.81	29.9473	26.5101	-0.0833333
472	M	1988	755.012	47.66	24.926	1.91206	0.134712	2378.36	2360.01	31.6228	24.0298	0.816667
91	F	1977	713.526	44.578	24.57	1.81433	0.145522	2424.02	2588.21	29.3185	28.2926	-0.633333
268	M	1981	725.786	46.747	24.434	1.91319	0.134605	3760.81	3726.69	18.0352	16.3466	0.241667
1025	M	2014	759.63	47.692	25.165	1.89517	0.135354	3588.95	3629.64	24.7592	25.5739	-0.133333
100	M	1977	756.88	47.844	24.509	1.9521	0.134008	947.138	1708.04	32.5064	38.671	-0.633333
502	M	1992	766.876	47.959	25.088	1.91163	0.135128	2366.06	1990.05	30.4272	24.8062	-0.825
963	F	2012	756.86	47.424	24.685	1.92117	0.136389	2554.54	2663.65	31.6184	34.3273	0.133333
101	M	1977	766.571	48.346	24.736	1.95448	0.13292	2414.38	2441.89	28.613	28.8715	-0.633333
336	F	1984	740.739	46.84	24.522	1.91012	0.136833	2554.54	2445.13	30.3464	29.1249	0.141667
414	F	1986	740.739	46.84	24.522	1.91012	0.136833	2554.54	2471.15	30.2632	30.615	-0.0833333
447	M	1987	740.739	46.84	24.522	1.91012	0.136833	3588.95	3612.9	25.4474	26.1376	-0.933333
475	M	1988	740.739	46.84	24.522	1.91012	0.136833	2201.88	1521.39	32.3842	31.8684	0.816667
173	F	1977	764.113	47.233	24.569	1.92246	0.138812	2537.27	2829.95	27.6346	29.2618	-0.633333
458	F	1987	769.73	47.648	24.587	1.93793	0.137407	2366.06	2427.09	26.1674	28.12	-0.933333
361	M	1984	763.197	47.275	25.121	1.88189	0.138399	1119.2	1775.6	31.2632	33.9188	0.141667
457	M	1987	763.197	47.275	25.121	1.88189	0.138399	3026.02	2676.45	31.4972	29.4807	-0.933333
119	M	1977	791.167	49.13	25.303	1.94167	0.132842	4429.84	3271.11	23.7172	21.4975	-0.633333
140	F	1977	764.606	48.391	24.85	1.94732	0.132333	3760.81	3751.22	16.2273	15.9902	-0.633333
93	F	1977	746.564	47.071	24.826	1.89604	0.136559	3649.2	3573.74	21.3138	20.8581	-0.633333
84	M	1977	759.83	47.655	25.092	1.89921	0.1356	3350.89	3183.24	24.5038	21.6594	-0.633333
991	F	2012	757.29	48.008	24.441	1.96424	0.133167	3499.15	3267.08	25.4984	26.1603	0.133333
1034	F	2014	759.554	48.722	24.588	1.98154	0.129679	2422.22	2640.71	26.831	31.0263	-0.133333
523	M	1993	694.852	47.144	23.596	1.99797	0.126707	2145.11	2708.99	27.0526	28.6769	-0.65
76	F	1977	781.489	47.472	25.239	1.8809	0.140543	2917.84	2956.14	27.2432	27.7321	-0.633333
440	M	1986	758.983	47.836	24.333	1.96589	0.134426	1123.28	1058.67	38.1579	37.8905	-0.0833333
747	F	2006	764.488	47.866	25.003	1.91441	0.135231	4013.01	2806.31	29.8783	26.3371	0.025
961	F	2012	752.715	45.791	25.532	1.79347	0.145489	3110.1	3152.97	26.2916	27.9082	0.133333
58	F	1977	802.135	49.306	25.402	1.94103	0.133724	4070.95	3206.23	24.0702	21.169	-0.633333
56	F	1977	800.955	49.127	25.301	1.9417	0.134502	4429.84	3181.48	24.1724	21.4975	-0.633333
958	F	2012	774.614	44.958	26.649	1.68704	0.155322	4418.1	3049.86	27.4964	25.6772	0.133333
135	M	1977	767.633	47.219	25.345	1.86305	0.139534	3298.33	2732.02	30.2028	25.5292	-0.633333
132	M	1977	812.201	47.604	26.24	1.81418	0.145257	3147.26	2366.02	31.4285	31.0916	-0.633333
175	F	1977	771.486	47.974	25.172	1.90585	0.135855	2424.02	3120.72	24.4509	28.2926	-0.633333
161	M	1977	742.593	48.582	24.584	1.97616	0.127515	1123.28	1102.96	37.538	38.1793	-0.633333
772	M	2006	765.627	48.646	24.807	1.96098	0.131124	3760.81	3725.54	21.1632	19.4814	0.025
355	M	1984	759.67	49.318	25.133	1.96228	0.126583	3166.95	3181.71	24.9784	26.2839	0.141667
429	M	1986	759.67	49.318	25.133	1.96228	0.126583	2194.55	1942.59	35.4378	33.535	-0.0833333
452	F	1987	759.67	49.318	25.133	1.96228	0.126583	3649.2	3539.46	24.3166	25.2105	-0.933333
494	F	1988	759.67	49.318	25.133	1.96228	0.126583	1123.28	1124.19	32.4324	33.1745	0.816667
68	M	1977	791.618	48.926	25.296	1.93414	0.134028	2519.53	2604.3	29.2743	29.3612	-0.633333
975	M	2012	794.937	49.446	25.189	1.963	0.131774	3366.01	3259.23	25.0139	27.7556	0.133333
253	F	1981	793.201	48.69	25.422	1.91527	0.135601	3476.16	2773.55	25.9212	19.6507	0.241667
365	M	1985	755.193	48.189	24.742	1.94766	0.131802	2951.09	2961.85	26.4048	27.1145	0.283333
721	F	2003	765.953	48.75	24.369	2.00049	0.130621	2730.24	2815.44	26.8404	27.1804	-0.0916667
702	M	2003	776.602	48.959	25.049	1.95453	0.131309	3525.79	3393.78	30.589	31.2346	-0.0916667
735	F	2006	768.834	48.483	24.947	1.94344	0.13256	2554.54	2470.16	31.5067	30.9429	0.025
152	F	1977	793.305	48.856	25.428	1.92135	0.134699	3453.86	3222.17	23.5338	20.2777	-0.633333
769	M	2006	798.782	50.092	25.159	1.99102	0.129018	4429.84	2727.02	29.1444	22.1854	0.025
711	M	2003	732.659	47.04	24.484	1.92125	0.134192	2424.02	2290.1	31.3168	26.23	-0.0916667
196	F	1978	783.94	48.405	25.33	1.91098	0.135601	774.083	1639.47	33.5309	35.8464	-0.0666667
761	M	2006	856.728	48.521	27.419	1.76961	0.147484	2924.21	2958.72	29.6041	30.5472	0.025
350	M	1984	810.515	48.693	26.093	1.86613	0.138544	2602.63	2721.84	28.4631	29.8947	0.141667
424	M	1986	810.515	48.693	26.093	1.86613	0.138544	3649.2	3484.17	25.9128	23.7961	-0.0833333
449	M	1987	810.515	48.693	26.093	1.86613	0.138544	4429.84	3144.98	27.0097	19.0105	-0.933333
489	M	1988	810.515	48.693	26.093	1.86613	0.138544	2619.65	2724.96	31.9421	33.3687	0.816667
169	F	1977	810.848	48.675	25.956	1.87529	0.138704	3323.41	3150.71	25.0778	23.2068	-0.633333
522	M	1993	832.014	50.262	25.688	1.95663	0.133479	3045.85	3020.58	25.2361	23.3811	-0.65
331	F	1984	796.214	48.444	25.692	1.88557	0.137502	2424.02	2979.61	27.3341	25.3796	0.141667
470	M	1988	796.214	48.444	25.692	1.88557	0.137502	2484.01	2454.54	31.2612	28.3145	0.816667
318	M	1983	789.272	48.954	25.033	1.95558	0.133478	3742.61	3727.02	27.3425	27.1225	-0.758333
174	F	1977	822.018	48.188	25.889	1.86133	0.143471	2424.02	3100.3	25.3685	28.2926	-0.633333
252	F	1981	784.093	49.192	24.578	2.00146	0.131322	3588.95	3599.92	25.766	24.8449	0.241667
94	F	1977	836.159	48.211	26.505	1.81894	0.1458	3649.2	3140.24	26.5249	20.8581	-0.633333
768	M	2006	822.629	49.481	25.642	1.92969	0.136172	2636.69	2830.4	29.4722	30.3612	0.025
118	M	1977	635.996	42.71	25.182	1.69605	0.141304	3067.25	3127.41	26.1871	23.7166	-0.633333
741	F	2006	787.911	49.192	25.238	1.94912	0.131962	2465.04	1961.42	34.9211	34.9023	0.025
65	F	1977	816.742	50.192	25.331	1.98145	0.131394	3649.2	3584.61	21.1305	20.8581	-0.633333
694	M	2003	815.194	49.736	25.736	1.93255	0.133561	4429.84	3014.72	25.0804	19.9474	-0.0916667
55	M	1977	829.321	49.659	26.029	1.90783	0.136297	2519.53	2503.09	30.4881	29.3612	-0.633333
160	M	1977	794.811	49.503	25.273	1.95873	0.13145	2414.38	2440.06	27.6728	28.8715	-0.633333
183	M	1977	813.68	48.581	25.733	1.88789	0.139727	3618.65	3385.35	22.6562	20.5119	-0.633333
231	F	1980	771.111	48.38	25.135	1.92481	0.13352	3760.81	3716.59	15.153	16.3501	-0.0666667
27	M	1977	825.385	49.984	25.743	1.94165	0.133892	3649.2	3556.47	21.6512	20.8581	-0.633333
155	M	1977	788.203	48.863	25.107	1.94619	0.133794	1274.38	2429.95	30.1908	37.8412	-0.633333
74	F	1977	823.587	50.385	25.628	1.96601	0.131482	2424.02	2583.23	27.9526	28.2926	-0.633333
72	M	1977	813.014	49.576	25.314	1.95844	0.134065	3649.2	3579.57	21.1187	20.8581	-0.633333
751	F	2006	833.424	49.709	26.484	1.87694	0.136696	3726.21	3683.49	26.5989	25.6467	0.025
97	F	1977	826.738	50.041	25.639	1.95175	0.133806	3458.86	3240.96	23.8047	19.819	-0.633333
151	F	1977	826.384	49.008	26.015	1.88384	0.139447	3586.79	3347.38	22.4083	21.1118	-0.633333
730	F	2003	783.905	49.483	25.143	1.96806	0.129751	2924.21	2806.67	25.86	26.9422	-0.0916667
122	F	1977	799.275	48.86	25.329	1.92901	0.135691	2713.09	2833.25	27.6346	29.2245	-0.633333
1043	M	2014	803.831	50.177	25.328	1.98109	0.129394	3649.2	3422.19	22.3684	24.5856	-0.133333
364	F	1984	786.057	48.854	25.417	1.9221	0.133479	3761.53	2789.07	28.1831	25.5851	0.141667
439	M	1986	786.057	48.854	25.417	1.9221	0.133479	2444.43	2512.5	30.2557	29.5966	-0.0833333
971	M	2012	806.782	49.313	25.114	1.96357	0.13446	2901.13	2853.97	29.4737	29.4476	0.133333
745	F	2006	813.555	49.731	25.441	1.95476	0.133319	2403.52	2663.29	30.2368	33.2878	0.025
207	M	1980	783.197	48.769	25.093	1.94353	0.133458	3742.61	3709.92	23.1045	22.6893	-0.0666667
510	F	1992	803.913	50.448	25.501	1.97828	0.128021	2344.73	2184.06	30.3684	27.6838	-0.825
965	M	2012	825.119	49.906	25.965	1.92205	0.134268	2932.85	2995.88	28.9248	28.8175	0.133333
983	F	2012	821.259	49.402	25.945	1.9041	0.13638	2422.22	2395.15	35.7548	35.5526	0.133333
239	F	1980	792.875	49.722	25.142	1.97765	0.129977	3726.21	3742.64	22.7056	22.7216	-0.0666667
51	F	1977	816.179	50.826	25.261	2.01203	0.128048	3588.95	3591.76	24.1882	23.1806	-0.633333
353	F	1984	803.211	50.883	25.21	2.01837	0.125732	2924.21	2869.05	27.7557	28.4372	0.141667
427	M	1986	803.211	50.883	25.21	2.01837	0.125732	2414.38	2449.65	30.4959	25.6634	-0.0833333
492	F	1988	803.211	50.883	25.21	2.01837	0.125732	2577.66	2811.56	31	31.881	0.816667
162	F	1977	816.29	49.088	26.034	1.88553	0.137295	2344.73	2047.31	31.586	30.6449	-0.633333
141	M	1977	842.171	49.859	26.228	1.90098	0.137301	3329.3	3129.18	25.621	22.1982	-0.633333
38	M	1977	839.894	50.836	26.201	1.94023	0.131717	2414.38	2461.2	27.3229	28.8715	-0.633333
441	M	1986	820.275	49.322	25.864	1.90697	0.136659	3170.49	2892.03	27.2064	25.4474	-0.0833333
463	F	1987	820.275	49.322	25.864	1.90697	0.136659	998.515	1436.62	34.2895	34.4211	-0.933333
516	F	1992	797.297	50.928	24.873	2.04752	0.124585	3726.21	3695.19	24.5175	24.4201	-0.825
560	F	1993	784.093	48.255	25.415	1.89868	0.136472	2424.02	2463.25	30.056	29.1571	-0.65
163	F	1977	747.952	46.726	25.237	1.85149	0.138841	2295.99	2214.81	31.9821	31.311	-0.633333
254	F	1981	766.543	49.247	24.78	1.98737	0.128096	4429.84	3229.87	23.7036	21.2967	0.241667
225	M	1980	804.336	48.58	25.99	1.86918	0.138128	3726.21	3683.36	23.1211	22.7216	-0.0666667
527	M	1993	842.92	50.308	26.537	1.89577	0.134981	1817.82	1686.19	33.5938	34.3624	-0.65
731	F	2003	755.991	48.373	24.471	1.97675	0.13094	3162.71	2433.73	29.9014	29.4301	-0.0916667
743	F	2006	792.972	50.217	25.095	2.00108	0.127443	3723.23	3748.65	25.6138	25.4329	0.025
34	M	1977	805.454	50.899	25.231	2.01732	0.126003	3760.81	3813.38	22.3692	15.9902	-0.633333
328	F	1984	835.944	50.201	25.742	1.95016	0.134435	2366.06	1754.51	31.2632	23.7292	0.141667
408	F	1986	835.944	50.201	25.742	1.95016	0.134435	3726.21	3699.83	23.2416	22.9576	-0.0833333
445	M	1987	835.944	50.201	25.742	1.95016	0.134435	4429.84	3170.6	27.1087	19.0105	-0.933333
467	M	1988	835.944	50.201	25.742	1.95016	0.134435	2366.06	2264.2	32.8322	25.5357	0.816667
202	F	1978	791.25	50.117	25.295	1.9813	0.127674	3742.61	3693.51	23.5527	22.6802	-0.0666667
724	F	2003	804.711	49.745	25.594	1.94362	0.131796	3726.21	3704.57	29.3578	28.3524	-0.0916667
1038	F	2014	797.027	50.167	25.142	1.99535	0.12835	3649.2	3433.47	24.9627	24.5856	-0.133333
964	M	2012	821.231	49.972	25.839	1.93398	0.133282	3649.2	3164.97	27.0594	24.8296	0.133333
144	F	1977	797.79	48.13	25.6	1.88008	0.139578	3577.07	3566.52	23.6833	23.4546	-0.633333
40	M	1977	829.585	51.714	24.816	2.0839	0.12572	3588.95	3601.1	23.7075	23.1806	-0.633333
513	F	1992	829.612	50.019	26.408	1.89409	0.134389	3726.21	3696.92	24.7429	24.4201	-0.825
138	F	1977	886.239	50.399	26.941	1.87072	0.141406	3618.65	3384.65	22.2347	20.5119	-0.633333
142	F	1977	843.045	50.841	25.749	1.97448	0.132185	3649.2	3489.22	23.3712	20.8581	-0.633333
279	M	1981	803.413	49.722	25.637	1.93946	0.131705	3649.2	3520.79	25.5015	23.5928	0.241667
103	M	1977	861.872	51.102	26.11	1.95718	0.13376	3649.2	3417.33	23.5889	20.8581	-0.633333
379	M	1985	789.133	48.81	25.46	1.91712	0.134243	3649.2	3524.81	22.0025	22.8158	0.283333
771	M	2006	849.217	51.382	25.798	1.9917	0.130364	3366.01	3263.65	26.9444	27.6842	0.025
700	M	2003	833.5	51.025	25.486	2.00208	0.129748	3588.95	3612.59	28.2043	29.8025	-0.0916667
67	F	1977	843.545	50.348	25.901	1.94386	0.134866	1864.52	1874.16	31.7385	33.2349	-0.633333
1054	M	2014	786.945	49.758	25.021	1.98865	0.128819	1123.28	2192.86	29.9625	36.5023	-0.133333
128	M	1977	820.636	51.461	25.495	2.01847	0.12559	4429.84	3186.85	24.373	21.4975	-0.633333
366	F	1985	832.847	50.172	26.158	1.91804	0.134092	3649.2	3494.4	26.917	22.8158	0.283333
44	F	1977	829.911	51.259	25.649	1.99848	0.128012	3760.81	3751.22	16.2273	15.9902	-0.633333
1026	F	2014	861.606	50.108	26.511	1.89008	0.139077	3576.95	3509.57	27.7671	26.8832	-0.133333
157	M	1977	843.212	49.982	26.131	1.91275	0.136795	2774.02	3074.4	25.0927	30.7314	-0.633333
557	F	1993	862.449	50.299	26.714	1.88287	0.138158	4177.58	2990.56	25.2379	21.8947	-0.65
41	M	1977	815.152	50.629	25.006	2.02467	0.128884	2995.11	2270.65	31.9389	32.7951	-0.633333
969	M	2012	830.917	50.645	25.802	1.96283	0.131294	4429.84	2955.98	31.4533	23.9845	0.133333
323	M	1983	851.272	50.516	26.359	1.91646	0.135198	3649.2	3562.23	28.1694	27.5592	-0.758333
57	F	1977	878.103	51.053	26.717	1.91088	0.136541	4429.84	3187.41	24.56	21.4975	-0.633333
26	F	1976	823.087	49.409	26.301	1.8786	0.136645	2344.73	2028.12	31.7065	28.7316	0.316667
1040	F	2014	789.167	49.365	25.222	1.95722	0.131247	2613.63	2534.41	27.1141	25.6206	-0.133333
354	F	1984	810.202	50.55	25.172	2.00818	0.128502	3723.23	3695.44	29.7256	28.7674	0.141667
428	M	1986	810.202	50.55	25.172	2.00818	0.128502	3531.57	3325.59	23.4737	24.945	-0.0833333
451	M	1987	810.202	50.55	25.172	2.00818	0.128502	3649.2	3445.53	25.8552	25.2105	-0.933333
493	F	1988	810.202	50.55	25.172	2.00818	0.128502	2600.41	2532.52	30.543	25.0022	0.816667
30	M	1977	831.528	50.661	25.503	1.98647	0.131308	1828.19	1844.14	31.8794	32.8043	-0.633333
957	M	2012	818.766	48.998	25.297	1.93691	0.138218	2538.98	2602.24	31.6	34.9643	0.133333
276	M	1981	784.773	49.11	25.036	1.96158	0.131876	1518.38	2274.67	30.8278	36.655	0.241667
553	F	1993	759.004	48.368	24.453	1.978	0.131489	2904.52	2778.44	26.6738	25.6445	-0.65
178	F	1977	830.744	50.328	25.561	1.96894	0.132925	2657.49	2434.13	30.3557	29.6095	-0.633333
159	M	1977	823.094	49.301	25.693	1.91885	0.137246	4429.84	3198.97	24.0702	21.4975	-0.633333
228	M	1980	836.999	49.269	26.434	1.86385	0.139745	3900.09	3811.57	22.3258	22.3584	-0.0666667
177	F	1977	867.204	49.551	26.786	1.84988	0.143145	4429.84	3249.25	23.9504	21.4975	-0.633333
729	F	2003	837.089	50.725	25.747	1.97013	0.131852	3746.3	2902.55	26.8113	25.9622	-0.0916667
497	M	1992	845.371	50.698	26.402	1.92023	0.133299	3649.2	3335.56	21.3636	21.856	-0.825
728	F	2003	806.919	50.063	25.477	1.96503	0.130484	2781.14	2176.55	30.3186	30.2273	-0.0916667
307	M	1983	828.925	50.539	25.76	1.96192	0.131529	3588.95	3623.55	27.6992	28.1248	-0.758333
363	F	1984	838.894	49.322	26.747	1.84402	0.139761	2623.09	2524.64	29.2782	25.6414	0.141667
438	M	1986	838.894	49.322	26.747	1.84402	0.139761	2924.21	2934.63	27.3095	27.5813	-0.0833333
1033	M	2014	828.424	50.714	25.283	2.00585	0.130544	3312.39	3228.04	24.1579	24.404	-0.133333
96	F	1977	853.403	49.906	26.327	1.89562	0.13887	3569.81	3342.12	22.4822	21.5792	-0.633333
347	M	1984	823.295	50.736	25.816	1.96529	0.129623	3588.95	3533.57	30.1577	30.1214	0.141667
486	F	1988	823.295	50.736	25.816	1.96529	0.129623	2774.02	3136.51	29.3338	34.3699	0.816667
146	M	1977	916.195	49.884	28.025	1.77998	0.14922	3649.2	3491.45	25.6172	20.8581	-0.633333
299	F	1983	827.828	49.547	26.401	1.87671	0.136668	3588.95	3614.71	28.0877	28.1248	-0.758333
552	F	1993	843.788	50.09	26.304	1.90427	0.136299	2591.2	2761.38	26.8457	26.6709	-0.65
29	M	1977	857.77	50.842	26.252	1.93669	0.134489	3588.95	3559.96	23.9339	23.1806	-0.633333
967	M	2012	854.059	51.857	25.932	1.99973	0.128716	3525.79	3257.84	29.3684	27.9451	0.133333
519	M	1992	820.553	50.276	25.661	1.95924	0.131567	3618.65	3396.55	20.8776	21.5263	-0.825
1042	F	2014	825.842	50.09	25.689	1.94986	0.1334	3649.94	3437.9	25.2865	24.5263	-0.133333
143	M	1977	836.992	50.466	26.072	1.93564	0.133194	3056.88	2973.05	26.5446	25.5369	-0.633333
60	F	1977	857.36	50.431	26.935	1.87232	0.136624	3649.2	3544.05	21.5806	20.8581	-0.633333
227	M	1980	796.311	50.124	24.732	2.02669	0.128455	3649.2	3576.5	23.8592	22.9875	-0.0666667
139	M	1977	851.07	50.606	26.277	1.92587	0.134686	2429.8	2808.67	27.8797	28.4848	-0.633333
500	M	1992	861.428	51.551	26.58	1.93947	0.131373	3649.2	3552.93	24.0085	21.856	-0.825
117	F	1977	885.503	51.21	26.807	1.91032	0.136849	1432.05	2249.84	32.1765	36.5575	-0.633333
95	F	1977	794.395	49.116	24.803	1.98024	0.13346	1441.7	1931.59	31.8399	35.6856	-0.633333
547	F	1993	847.093	50.971	26.169	1.94776	0.132143	4429.84	3027.39	25.5679	20.877	-0.65
66	F	1977	838.922	51.742	25.896	1.99807	0.126998	2194.55	1851.34	31.7158	32.5054	-0.633333
92	M	1977	847.981	50.913	25.815	1.97223	0.132583	3649.2	3502.24	21.918	20.8581	-0.633333
394	M	1985	837.79	51.019	26.302	1.93974	0.130446	2424.02	2492.37	28.3798	24.4374	0.283333
63	F	1977	856.888	51.113	26.351	1.9397	0.13293	3649.2	3556.81	21.4078	20.8581	-0.633333
246	F	1981	809.702	49.736	25.784	1.92895	0.132661	3900.09	3793.4	23.3158	23.2612	0.241667
247	F	1981	825.989	50.369	25.628	1.96539	0.13195	2941.74	2853.55	25.2267	25.2114	0.241667
508	F	1992	876.465	51.629	26.432	1.95328	0.133262	2670.46	2554.3	26.5902	25.5717	-0.825
275	M	1981	790.341	48.337	24.167	2.00012	0.137093	3649.2	3510.25	25.3386	23.5928	0.241667
1049	F	2014	776.315	51.267	24.412	2.10007	0.119708	2928.42	2290.59	30.0424	28.4649	-0.133333
280	M	1981	789.813	49.118	25.447	1.93021	0.132679	2519.53	2686.89	26.3303	27.4872	0.241667
61	F	1977	872.411	51.5	26.604	1.9358	0.133311	3649.2	3565.35	21.4285	20.8581	-0.633333
283	M	1981	831.105	49.611	26.159	1.89652	0.136855	2424.02	2498.03	30.6874	27.7624	0.241667
262	F	1981	846.426	50.907	25.959	1.96105	0.132371	3171.22	3098.75	24.8947	26.3854	0.241667
79	F	1977	845.906	51.586	25.708	2.00661	0.12883	2685.13	2462.8	30.1687	28.6551	-0.633333
1050	F	2014	850.733	51.312	26.773	1.91656	0.130953	3004	2991.69	25.6098	26.6294	-0.133333
189	M	1978	831.73	51.086	25.972	1.96696	0.129163	3723.23	3773.91	22.4339	22.9611	-0.0666667
223	F	1980	832.792	49.669	26.119	1.90164	0.136813	3588.95	3602.51	24.1415	24.0985	-0.0666667
258	F	1981	832.431	50.379	25.91	1.94438	0.132926	2424.02	3200.48	26.6344	27.7624	0.241667
90	F	1977	855.215	51.176	26.276	1.94763	0.132344	3588.95	3624.61	23.2858	23.1806	-0.633333
708	M	2003	832.667	50.688	25.7	1.9723	0.131347	2403.52	2773.14	26.7368	32.0879	-0.0916667
973	M	2012	840.047	50.7	25.767	1.96763	0.132449	2366.06	1577.86	38.2972	26.0133	0.133333
145	M	1977	883.31	50.637	26.989	1.87621	0.139617	2888.95	2556.52	29.7498	30.35	-0.633333
324	M	1983	848.481	50.963	26.117	1.95133	0.132401	3649.2	3586.52	27.7576	27.5592	-0.758333
77	F	1977	884.899	51.371	26.423	1.94418	0.1359	1830.04	1985.65	31.865	32.2601	-0.633333
209	F	1980	801.212	49.413	25.285	1.95424	0.132992	3588.95	3659.32	23.3445	24.0985	-0.0666667
704	M	2003	793.687	49.615	25.009	1.98389	0.130672	3070.93	3098.42	25.9397	26.1952	-0.0916667
501	M	1992	892.876	52.032	26.816	1.94033	0.133663	3649.2	3644.67	22.2201	21.856	-0.825
345	F	1984	849.279	49.326	26.506	1.86094	0.141468	1828.19	1730.64	31.463	30.9137	0.141667
423	F	1986	849.279	49.326	26.506	1.86094	0.141468	3004	3038.27	27.4366	26.8947	-0.0833333
484	M	1988	849.279	49.326	26.506	1.86094	0.141468	1292.59	2362.59	31.5575	34.5003	0.816667
108	M	1977	902.56	52.364	26.829	1.95177	0.133405	3741.25	3624.44	23.1382	20.9337	-0.633333
133	M	1977	890.689	51.327	27.067	1.89629	0.137023	2389.69	2376.86	31.5865	28.4626	-0.633333
172	F	1977	852.771	50.812	26.54	1.91454	0.133863	2946.72	2377.46	31.044	33.1084	-0.633333
748	F	2006	859.443	51.73	26.045	1.98618	0.130164	3760.81	3716.59	16.252	19.4814	0.025
340	M	1984	849.613	51.659	26.394	1.95723	0.12903	3088.66	3096.98	26.6892	26.3354	0.141667
418	F	1986	849.613	51.659	26.394	1.95723	0.12903	2541.52	2720.89	29.1579	26.5667	-0.0833333
479	M	1988	849.613	51.659	26.394	1.95723	0.12903	2591.2	2660.36	32.1584	33.5184	0.816667
320	M	1983	870.342	50.697	27.19	1.86455	0.137242	3118.24	3065.24	28.7012	31.8158	-0.758333
136	F	1977	883.462	51.601	26.648	1.93639	0.134472	3124.15	3065	26.5086	22.7852	-0.633333
367	F	1985	860.734	51.406	25.933	1.98226	0.132008	1123.28	1771.49	32.8421	35.7661	0.283333
235	F	1980	818.081	49.842	25.819	1.93044	0.133464	3588.95	3576.8	24.7331	24.0985	-0.0666667
767	M	2006	889.988	51.533	27.072	1.90355	0.135823	3649.2	3309.33	28.6152	24.9737	0.025
504	M	1992	869.009	51.849	26.706	1.94147	0.13101	3605.51	3604.24	23.9474	23.1855	-0.825
356	F	1984	866.267	52.311	25.883	2.02106	0.1283	1347.23	2285.27	30.7011	33.9961	0.141667
430	M	1986	866.267	52.311	25.883	2.02106	0.1283	3900.09	3789.62	23.5651	22.8247	-0.0833333
495	F	1988	866.267	52.311	25.883	2.02106	0.1283	1123.28	1133.64	32.8761	33.1745	0.816667
966	M	2012	819.69	50.732	25.587	1.98273	0.129076	3316.17	3202.32	26.3158	28.3684	0.133333
507	M	1992	823.01	51.842	25.576	2.02698	0.124109	1123.28	1068.35	32.9171	33.7535	-0.825
736	F	2006	836.221	50.61	25.805	1.96125	0.132315	3649.2	3588.44	25.0443	24.9737	0.025
59	F	1977	882.782	51.615	26.646	1.93706	0.134296	3350.89	3247.39	24.0692	21.6594	-0.633333
733	F	2006	877.451	51.648	26.327	1.96179	0.133314	3508.1	3499.25	29.0095	29.7885	0.025
233	M	1980	857.86	50.115	26.942	1.86011	0.138433	3649.2	3498.5	25.7368	22.9875	-0.0666667
375	M	1985	903.782	51.632	27.057	1.90827	0.1374	2755.32	2916.37	26.7928	31.0457	0.283333
348	M	1984	842.754	52.064	25.367	2.05243	0.126004	3533.68	2593.85	28.5908	NA	0.141667
487	F	1988	842.754	52.064	25.367	2.05243	0.126004	2623.79	2541.25	30.5015	26.5158	0.816667
498	M	1992	862.726	51.313	26.748	1.91839	0.132794	2424.02	2348.2	29.641	26.6891	-0.825
180	F	1977	867.128	50.651	26.868	1.88518	0.136983	2449.2	2460.08	30.0459	28.183	-0.633333
278	M	1981	818.956	50.375	25.748	1.95646	0.130795	3742.61	3713.48	23.9514	23.661	0.241667
188	M	1978	838.186	50.031	26.602	1.88072	0.135713	2823.77	2766.32	26.7225	26.7419	-0.0666667
295	F	1983	821.441	50.593	25.973	1.94791	0.130064	3649.2	3568.16	28.3158	27.5592	-0.758333
35	M	1977	859.887	51.964	25.93	2.00401	0.129061	3760.81	3726.69	16.3544	15.9902	-0.633333
1044	M	2014	888.65	52.426	26.415	1.98471	0.131038	3990.98	3153.39	23.2909	21.7868	-0.133333
190	M	1978	857.45	51.465	25.894	1.98753	0.131203	3588.95	3544.41	25.9367	24.1585	-0.0666667
185	M	1978	810.681	49.876	25.599	1.94836	0.132077	2414.38	2454.6	26.51	28.1351	-0.0666667
982	M	2012	856.218	51.095	26.239	1.94729	0.132919	3649.2	3549.58	25.4771	24.8296	0.133333
47	F	1977	865.475	51.556	25.901	1.9905	0.131964	3588.95	3600.18	23.3277	23.1806	-0.633333
131	M	1977	898.45	51.806	27.307	1.89717	0.135673	3588.95	3604.12	23.1195	23.1806	-0.633333
106	M	1977	917.514	51.57	27.466	1.87759	0.139823	3031.75	3014.53	27.1094	24.4836	-0.633333
524	M	1993	827.051	52.041	25.4	2.04886	0.123766	2194.55	1969.85	34.0258	31.1699	-0.65
1048	M	2014	840.77	50.039	26.169	1.91215	0.136088	1322	2024.37	30.3283	35.3543	-0.133333
402	F	1985	859.276	52.554	26.189	2.00672	0.12609	3649.2	3580.87	25.7848	22.8158	0.283333
332	F	1984	862.081	50.609	26.807	1.8879	0.136412	1645.1	2236.71	30.5805	35.4184	0.141667
471	M	1988	862.081	50.609	26.807	1.8879	0.136412	3525.79	3499.27	29.5287	28.8947	0.816667
54	M	1977	921.568	52.665	27.398	1.92222	0.134662	3649.2	3506.53	25.4137	20.8581	-0.633333
165	F	1977	860.47	51.113	26.223	1.94917	0.133485	2366.06	2403.56	28.2956	29.3129	-0.633333
199	M	1978	859.102	51.781	25.66	2.01797	0.129857	3726.21	3760.84	22.6865	23.0336	-0.0666667
392	M	1985	887.836	52.506	26.696	1.96681	0.130519	3650.73	3407.23	22.5883	22.6902	0.283333
351	M	1984	861.407	51.763	26.006	1.99043	0.130296	900.297	1705.51	31.1213	31.747	0.141667
425	M	1986	861.407	51.763	26.006	1.99043	0.130296	3588.95	3574.02	25.4979	24.6523	-0.0833333
450	F	1987	861.407	51.763	26.006	1.99043	0.130296	2424.02	2970.47	31.0905	29.6957	-0.933333
490	F	1988	861.407	51.763	26.006	1.99043	0.130296	2629.65	2870.92	29.9817	33.5406	0.816667
759	M	2006	860.317	52.118	26.323	1.97994	0.128364	2424.02	2410.87	33.2895	27.9512	0.025
544	F	1993	805.988	51.166	24.746	2.06765	0.124775	2593.99	2552.09	28.5265	27.7995	-0.65
267	M	1981	866.662	51.585	26.185	1.97002	0.131997	3760.81	3725.54	18.0352	16.3466	0.241667
48	F	1977	900.346	52.413	26.968	1.94353	0.132829	3588.95	3577.18	23.5881	23.1806	-0.633333
46	F	1977	862.053	52.2	25.923	2.01366	0.128219	2366.06	2183.15	31.3345	29.3129	-0.633333
236	F	1980	866.399	50.789	26.388	1.9247	0.136125	2541.52	2746.86	29.4832	26.0137	-0.0666667
760	M	2006	887.558	51.17	26.768	1.91161	0.137381	2554.54	2721.77	29.8814	30.9429	0.025
195	F	1978	860.484	50.446	26.717	1.88816	0.137041	1162.43	2119.25	32.0391	36.4937	-0.0666667
327	F	1984	875.34	52.319	26.53	1.97207	0.129604	3588.95	3594.26	30.4397	30.1214	0.141667
407	F	1986	875.34	52.319	26.53	1.97207	0.129604	2542.27	2413.67	31.1482	26.9679	-0.0833333
466	M	1988	875.34	52.319	26.53	1.97207	0.129604	3649.2	3491.92	30.0526	27.2919	0.816667
404	F	1985	909.329	52.264	27.16	1.9243	0.13492	3453.86	3280.03	19.8658	20.7407	0.283333
310	M	1983	856.319	51.342	25.787	1.991	0.131659	3900.09	3797.07	26.6763	24.5553	-0.758333
250	F	1981	861.303	51.589	26.204	1.96875	0.13116	2541.52	2898.4	26.0235	24.3617	0.241667
707	M	2003	862.393	51.354	26.468	1.94023	0.132531	2366.06	2049.85	33.3947	24.0846	-0.0916667
762	M	2006	871.279	50.76	26.689	1.90191	0.137048	1293.79	2018.51	34.1735	36.782	0.025
265	M	1981	864.621	51.405	26.402	1.94701	0.13261	3588.95	3598.07	24.422	24.8449	0.241667
234	F	1980	864.823	51.432	26.186	1.9641	0.132501	2821.99	2647.7	30.527	29.2689	-0.0666667
338	M	1984	882.192	52.551	26.748	1.96467	0.129468	4429.84	3265.11	25.1321	21.2187	0.141667
416	F	1986	882.192	52.551	26.748	1.96467	0.129468	2940.26	2806.43	27.8814	27.0526	-0.0833333
477	M	1988	882.192	52.551	26.748	1.96467	0.129468	2444.43	2540.47	31.5096	33.9949	0.816667
260	F	1981	836.61	51.231	26.063	1.96566	0.129187	3649.2	3584.61	23.2849	23.5928	0.241667
212	F	1980	814.541	49.895	25.892	1.92704	0.132605	3760.81	3751.22	19.0427	16.3501	-0.0666667
368	F	1985	891.508	51.82	26.436	1.96021	0.134552	3708.03	2852.71	26.4474	25.3385	0.283333
313	M	1983	851.987	51.373	26.365	1.94853	0.130835	3900.09	3809.45	25.8572	24.5553	-0.758333
968	M	2012	851.025	51.746	25.969	1.99261	0.12881	3649.2	3419.67	25.7686	24.8296	0.133333
521	F	1992	892.8	51.642	27.062	1.90828	0.135678	4429.84	2947.28	23.9474	19.6924	-0.825
726	F	2003	867.017	51.537	26.419	1.95076	0.132297	3588.95	3657.7	28.8362	29.8025	-0.0916667
695	M	2003	868.197	51.421	26.817	1.91748	0.133075	4020.11	3135.91	24.4241	20.6199	-0.0916667
362	F	1984	824.739	52.193	25.227	2.06893	0.122702	4429.84	3184.2	25.7883	21.2187	0.141667
437	M	1986	824.739	52.193	25.227	2.06893	0.122702	2444.43	2508.27	30.1996	29.5966	-0.0833333
1035	F	2014	875.819	52.548	26.165	2.00833	0.128547	3508.1	3501.06	27.3239	27.1983	-0.133333
274	M	1981	905.684	51.827	27.015	1.91845	0.136655	3649.2	3488.97	25.6328	23.5928	0.241667
723	F	2003	897.881	51.853	27.384	1.89355	0.135342	2937.57	2997.36	25.1252	27.1471	-0.0916667
744	F	2006	887.808	52.226	26.94	1.9386	0.131919	3649.2	3451.29	26.3375	24.9737	0.025
561	F	1993	848.925	52.088	25.886	2.01221	0.12681	2554.54	2499.64	28.878	28.4474	-0.65
168	F	1977	880.338	51.26	26.874	1.90742	0.135785	2894.16	2584.68	30.671	27.6098	-0.633333
99	M	1977	857.013	50.612	26.399	1.91719	0.135594	2519.53	2598.99	30.8604	29.3612	-0.633333
528	M	1993	891.696	51.808	27.314	1.89676	0.134643	2366.06	2067.39	34.139	27.4484	-0.65
220	M	1980	818.713	51.055	25.067	2.03674	0.127296	3525.79	3426.85	25.0921	25.0769	-0.0666667
400	F	1985	868.162	51.906	26.46	1.96168	0.130595	3588.95	3580.36	27.6313	27.1854	0.283333
251	F	1981	874.389	51.594	26.494	1.94738	0.133127	3726.21	3767.21	23.512	23.4843	0.241667
540	M	1993	888.183	52.241	26.835	1.94675	0.131898	1554.38	2292.36	31.6796	34.4919	-0.65
752	F	2006	880.026	51.614	26.63	1.93819	0.133882	3760.81	3733.62	22.6141	19.4814	0.025
287	F	1983	861.491	51.399	26.26	1.95731	0.13216	3723.23	3710.47	28.402	26.5042	-0.758333
541	F	1993	853.354	53.162	26.075	2.03881	0.122373	3588.95	3577.49	24.3344	24.1523	-0.65
33	M	1977	894.209	53.299	26.408	2.01829	0.127574	3176.17	3052.94	26.4513	26.0281	-0.633333
770	M	2006	877.208	51.276	26.94	1.90334	0.135218	3525.79	3371.84	29.9409	29.7652	0.025
64	F	1977	919.666	52.978	27.52	1.92507	0.1328	3649.2	3451.36	23.6845	20.8581	-0.633333
62	F	1977	898.978	52.066	26.814	1.94175	0.1344	3516.14	3282.9	23.6001	22.2843	-0.633333
757	M	2006	889.551	52.645	26.201	2.00927	0.130082	998.515	1729.5	34.1556	38.1647	0.025
241	F	1980	818.88	50.963	25.565	1.99347	0.127782	2414.38	2501.05	28.7454	23.8505	-0.0666667
526	M	1993	887.413	52.692	26.637	1.97815	0.129538	2927.98	2615.43	28.0439	27.2589	-0.65
979	F	2012	859.225	52.105	25.814	2.01848	0.128265	3649.2	3546.22	24.6579	24.8296	0.133333
554	F	1993	875.028	52.702	26.248	2.00785	0.127682	3070.93	3132.74	24.0699	23.2602	-0.65
232	M	1980	870.849	51.898	26.376	1.96762	0.131039	4162.62	3186.26	25.418	22.428	-0.0666667
341	M	1984	842.573	50.826	25.571	1.98764	0.132189	1123.28	1126.23	35.3985	35.3101	0.141667
419	F	1986	842.573	50.826	25.571	1.98764	0.132189	2366.06	2405.33	29.6463	27.4061	-0.0833333
480	F	1988	842.573	50.826	25.571	1.98764	0.132189	3649.2	3562.95	28.4816	27.2919	0.816667
49	F	1977	902.866	51.747	27.71	1.86745	0.136651	3900.09	3808.86	21.2566	20.9762	-0.633333
261	F	1981	865.829	51.635	26.792	1.92725	0.131615	3588.95	3608.81	25.3158	24.8449	0.241667
714	F	2003	884.761	50.871	27.394	1.85701	0.138562	2730.24	2813.4	26.8397	27.1804	-0.0916667
271	M	1981	883.247	51.923	26.649	1.9484	0.132777	3649.2	3493.73	25.5282	23.5928	0.241667
970	F	2012	893.337	51.702	26.796	1.92947	0.135444	2403.52	2322.42	34.8837	35.4643	0.133333
358	F	1984	865.26	51.316	26.619	1.9278	0.133168	2183.72	1947.44	29.9768	28.0043	0.141667
432	M	1986	865.26	51.316	26.619	1.9278	0.133168	2424.02	2955.89	28.7179	29.1726	-0.0833333
454	F	1987	865.26	51.316	26.619	1.9278	0.133168	1895.72	1641.85	33.5395	32.5789	-0.933333
1052	M	2014	908.397	52.766	26.942	1.9585	0.132229	3581.75	3333.41	22.5689	24.5624	-0.133333
520	F	1992	869.377	52.391	26.218	1.99828	0.128367	2602.76	2813.67	23.2105	23.861	-0.825
87	F	1977	909.426	51.301	27.465	1.86787	0.140048	4429.84	3278.88	23.6504	21.4975	-0.633333
238	F	1980	833.576	51.598	24.986	2.06508	0.126894	3350.89	3263.16	23.5945	23.8947	-0.0666667
372	M	1985	844.038	51.334	26.004	1.97408	0.129811	3649.2	3560.45	23.13	22.8158	0.283333
503	M	1992	895.507	52.45	26.615	1.97069	0.131928	3525.79	3504.56	25.5593	25.919	-0.825
186	M	1978	869.557	52.021	26.407	1.96997	0.130227	2028.86	2452.69	30.9289	33.0323	-0.0666667
739	F	2006	908.01	52.823	27.093	1.94969	0.131888	3760.81	3726.69	21.1632	19.4814	0.025
316	M	1983	908.246	52.036	27.054	1.92341	0.135943	3900.09	3806.53	25.43	24.5553	-0.758333
395	M	1985	852.153	50.679	26.564	1.90781	0.134469	2366.06	2116.4	30.6876	23.021	0.283333
1055	M	2014	880.284	51.984	26.61	1.95355	0.132021	2447.56	2706	26.573	29.0243	-0.133333
182	M	1977	918.958	51.876	27.515	1.88537	0.138396	1123.28	1738.52	34.4498	38.1793	-0.633333
344	M	1984	838.436	52.348	26.594	1.96841	0.124002	3588.95	3609.78	30.3947	30.1214	0.141667
422	F	1986	838.436	52.348	26.594	1.96841	0.124002	2414.38	2411.43	30.9873	25.6634	-0.0833333
483	F	1988	838.436	52.348	26.594	1.96841	0.124002	3581.75	3362.83	26.2598	28.0361	0.816667
738	F	2006	900.672	51.958	27.447	1.89303	0.135214	2366.06	2237.71	34.6406	26.0183	0.025
286	F	1983	845.225	50.298	26.267	1.91487	0.135404	3760.81	3807.12	25.6048	19.7652	-0.758333
525	M	1993	860.921	51.687	25.864	1.99841	0.130605	2286.15	2103.34	32.9737	30.0705	-0.65
306	M	1983	885.441	51.964	26.765	1.94149	0.132897	3588.95	3590.96	28.2632	28.1248	-0.758333
378	M	1985	872.778	51.59	26.433	1.95173	0.132902	3017.81	3064.99	26.3957	26.4077	0.283333
1051	F	2014	874.736	51.465	26.836	1.91776	0.133848	2395.74	2701.22	26.5964	29.6316	-0.133333
75	M	1977	908.912	51.228	26.983	1.89853	0.140368	3000.11	3082.18	26.6327	25.4733	-0.633333
158	F	1977	888.433	52.714	26.527	1.98718	0.129579	2424.02	2410.7	31.4899	28.2926	-0.633333
1036	F	2014	875.542	51.63	26.662	1.93646	0.133117	3588.95	3607.3	25.785	25.5739	-0.133333
255	F	1981	887.378	51.642	26.915	1.91871	0.134854	3577.07	3551.88	25.7594	25.242	0.241667
243	F	1980	906.073	51.742	27.183	1.90347	0.137163	3760.81	3721.9	18.8326	16.3501	-0.0666667
36	M	1977	909.086	52.381	27.313	1.9178	0.134282	3760.81	3738.82	16.2893	15.9902	-0.633333
737	F	2006	891.481	51.501	27.37	1.88166	0.13622	3588.95	3591.22	25.6033	27.6641	0.025
387	F	1985	890.641	52.546	26.703	1.96779	0.130733	2334.15	2365.33	30.3263	30.8158	0.283333
974	M	2012	877.43	52.352	26.402	1.98288	0.12975	4429.84	3183.35	26.7105	23.9845	0.133333
357	F	1984	896.278	51.968	27.219	1.90925	0.134503	1828.19	1689.94	30.7074	30.9137	0.141667
453	F	1987	896.278	51.968	27.219	1.90925	0.134503	2541.52	2861.7	31.2514	27.6998	-0.933333
496	F	1988	896.278	51.968	27.219	1.90925	0.134503	2924.21	2909.5	31.9255	32.7423	0.816667
746	F	2006	900.846	51.948	27.008	1.92343	0.135292	1739.42	1790.98	34.9565	33.2855	0.025
288	F	1983	864.295	52.609	26.73	1.96816	0.126562	2414.38	2478	29.1625	22.4696	-0.758333
370	F	1985	842.421	50.672	25.794	1.96449	0.13297	3900.09	3787.32	25.2259	25.296	0.283333
269	M	1981	857.853	52.679	26.215	2.0095	0.125285	3649.2	3405.28	23.1839	23.5928	0.241667
389	M	1985	875.174	52.907	26.476	1.9983	0.126715	2424.02	2572.09	28.5717	24.4374	0.283333
505	M	1992	918.576	53.151	27.269	1.94914	0.131781	3525.79	3386.93	24.4473	25.919	-0.825
514	F	1992	923.456	52.642	27.585	1.90836	0.135055	3649.2	3587.65	21.8095	21.856	-0.825
282	M	1981	880.776	52.622	26.405	1.99288	0.128911	3760.81	3765.5	21.6991	16.3466	0.241667
697	M	2003	905.011	52.156	27.061	1.92735	0.134836	3588.95	3596.81	27.4824	29.8025	-0.0916667
305	M	1983	910.377	51.813	27.382	1.89223	0.137437	3900.09	3799.84	26.2895	24.5553	-0.758333
706	M	2003	885.08	51.857	26.792	1.93554	0.133391	2424.02	2366.37	29.4956	26.23	-0.0916667
980	M	2012	933.955	52.845	27.579	1.91613	0.135543	3513.17	3302.12	24.2946	26.1538	0.133333
1037	M	2014	907.508	52.164	27.018	1.93071	0.135166	2971.68	2152.14	30.0417	28.2368	-0.133333
85	F	1977	903.553	52.946	26.417	2.00424	0.130631	3633.1	3396.37	23.7751	20.1872	-0.633333
753	M	2006	904.469	52.919	26.573	1.99146	0.130897	2554.54	2712.29	29.6334	30.9429	0.025
715	F	2003	854.486	51.317	26.29	1.95196	0.131505	3900.09	3782.83	27.8276	26.7096	-0.0916667
1041	M	2014	896.538	51.814	27.797	1.86401	0.135343	4429.84	3115.72	25.6089	22.3064	-0.133333
149	F	1977	889.46	52.886	26.801	1.97328	0.128886	3350.89	3244.1	24.1154	21.6594	-0.633333
506	M	1992	938.347	53.77	27.497	1.95549	0.131536	3900.09	3794.85	25.109	24.9138	-0.825
1058	F	2014	857.315	52.009	26.121	1.99108	0.128453	4153.17	3164.41	23.3646	23.9816	-0.133333
709	M	2003	849.057	51.854	25.827	2.00774	0.127977	3366.01	3267.98	23.51	27.0526	-0.0916667
293	F	1983	873.278	51.884	26.926	1.92691	0.131476	3741.25	3746.11	27.2632	25.1173	-0.758333
256	F	1981	877.853	52.468	26.495	1.9803	0.129239	3900.09	3778.13	23.2066	23.2612	0.241667
403	F	1985	885.49	52.17	26.912	1.93854	0.131857	3649.2	3571.52	23.8732	22.8158	0.283333
710	M	2003	890.023	51.574	27.08	1.90451	0.135613	3742.61	3704.56	28.285	28.2987	-0.0916667
289	F	1983	856.09	52.094	25.819	2.01766	0.127851	2635.92	2495.04	34.2632	30.199	-0.758333
533	F	1993	935.362	53.212	27.739	1.91831	0.133882	2424.02	2442.21	29.1152	29.1571	-0.65
1031	F	2014	894.663	51.985	27.45	1.89381	0.134173	3204.69	3155.29	23.9633	26.4102	-0.133333
1045	M	2014	883.679	53.462	26.495	2.01781	0.125304	2406.61	2685.88	26.7727	29.2953	-0.133333
206	M	1980	908.031	53.204	27.088	1.96412	0.130009	3588.95	3648.02	23.4728	24.0985	-0.0666667
398	F	1985	913.036	52.797	27.029	1.95335	0.132749	2044.62	2078.5	31.07	30.954	0.283333
98	M	1977	960.395	52.507	28.315	1.85439	0.141181	2424.02	3050	24.1941	28.2926	-0.633333
962	M	2012	837.381	46.966	27.327	1.71867	0.153857	3366.01	3259.13	25.0316	27.7556	0.133333
329	M	1984	950.968	52.515	27.778	1.89052	0.139752	3760.81	3726.69	22.0075	20.7431	0.141667
409	F	1986	950.968	52.515	27.778	1.89052	0.139752	2591.2	2637.25	29.6377	28.6459	-0.0833333
468	M	1988	950.968	52.515	27.778	1.89052	0.139752	3649.2	3426.1	30.241	27.2919	0.816667
194	M	1978	839.734	51.092	25.976	1.96689	0.130376	3525.79	3525.01	25.1726	25.1445	-0.0666667
1053	F	2014	899.676	52.836	27.309	1.93475	0.130613	3004	2955.5	26.6857	26.6294	-0.133333
263	F	1981	901.574	51.789	26.738	1.93691	0.136234	3760.81	3726.69	18.0352	16.3466	0.241667
515	F	1992	927.753	53.525	27.16	1.97073	0.131244	3742.61	3760.91	22.4855	24.3996	-0.825
976	M	2012	916.035	52.937	27.021	1.95911	0.132481	2507.96	2609.23	32.4802	35.1188	0.133333
765	M	2006	903.282	52.024	26.93	1.93182	0.135262	2611.73	2570.17	30.3158	25.9116	0.025
150	M	1977	901.512	51.741	27.336	1.89278	0.136478	4039.68	3188.16	24.2671	21.2422	-0.633333
302	F	1983	912.585	52.376	27.019	1.93849	0.134825	3633.1	3400.27	27.9347	27.8421	-0.758333
244	F	1980	918.319	52.011	27.619	1.88316	0.137583	3059.57	2932.05	27.0176	24.5966	-0.0666667
1056	M	2014	891.025	51.84	26.688	1.94245	0.134376	3576.95	3700.44	24.3349	26.8832	-0.133333
713	F	2003	889.134	52.185	26.609	1.96118	0.132323	2424.02	2322.33	31.3325	26.23	-0.0916667
371	F	1985	940.305	53.564	27.252	1.96551	0.132826	3794.36	2811.12	26.7311	21.3932	0.283333
558	M	1993	899.631	52.67	26.592	1.98067	0.131431	2370.58	2554.67	28.5575	30.0789	-0.65
543	M	1993	867.995	54.272	25.822	2.10177	0.119433	3588.95	3580.55	24.6261	24.1523	-0.65
539	M	1993	909.357	53.171	26.829	1.98185	0.13036	4429.84	3136.47	24.3146	20.877	-0.65
396	M	1985	903.005	52.029	27.093	1.92039	0.135195	2924.21	2746.37	27.0472	27.4557	0.283333
703	M	2003	915.001	52.477	27.458	1.91117	0.134662	2730.24	2869.02	27.2884	27.1804	-0.0916667
459	F	1987	935.258	53.062	27.449	1.93311	0.134625	3043.9	2631.8	31.5785	31.1374	-0.933333
499	M	1992	880.811	52.356	26.908	1.94574	0.13023	3742.61	3773.12	24.7105	24.3996	-0.825
1047	M	2014	888.081	52.635	26.414	1.99269	0.129916	3635.79	2936.17	25.6842	23.2287	-0.133333
45	F	1977	889.974	53.336	26.426	2.01832	0.126793	3760.81	3794.58	21.8481	15.9902	-0.633333
273	M	1981	891.217	52.281	26.773	1.95275	0.132147	3588.95	3605.95	25.1579	24.8449	0.241667
386	F	1985	941.11	53.043	27.681	1.91622	0.135564	2591.2	2623.18	28.4474	28.414	0.283333
245	F	1981	903.157	52.876	26.685	1.98149	0.13092	3760.81	3718.27	15.1029	16.3466	0.241667
325	F	1984	915.542	53.221	27.039	1.96831	0.131	3760.81	3805.98	26.4458	20.7431	0.141667
444	M	1987	915.542	53.221	27.039	1.96831	0.131	1146.25	2105.46	33.7892	32.9278	-0.933333
464	M	1988	915.542	53.221	27.039	1.96831	0.131	3644.18	2657.32	31.9861	28.0196	0.816667
369	F	1985	931.467	53.111	27.867	1.90587	0.133832	3455.17	3271	20.4579	23.6276	0.283333
104	M	1977	975.571	53.79	27.886	1.92892	0.136652	2470.55	2216.78	31.8582	31.3492	-0.633333
312	M	1983	931.342	54.171	26.942	2.01065	0.128628	3900.09	3804.08	25.9975	24.5553	-0.758333
749	F	2006	909.204	52.66	27.226	1.93418	0.13288	3726.21	3701.96	26.8261	25.6467	0.025
50	F	1977	919.395	53.499	26.743	2.00049	0.130188	3523.44	2804.89	28.0595	25.3614	-0.633333
339	M	1984	927.989	53.108	27.386	1.93924	0.133347	2986.36	2904.79	27.9737	28.1579	0.141667
417	F	1986	927.989	53.108	27.386	1.93924	0.133347	1095.8	1828.85	36.3684	36.5659	-0.0833333
478	M	1988	927.989	53.108	27.386	1.93924	0.133347	3035.51	3116.06	28.3039	31.0789	0.816667
352	M	1984	926.691	53.024	27.418	1.93391	0.133583	3192.15	3089.52	26.9246	26.3976	0.141667
426	M	1986	926.691	53.024	27.418	1.93391	0.133583	3588.95	3607.7	24.8684	24.6523	-0.0833333
491	F	1988	926.691	53.024	27.418	1.93391	0.133583	3649.2	3496.58	29.9449	27.2919	0.816667
537	F	1993	908.996	52.47	27.312	1.92113	0.133814	2183.72	2055.05	33.1432	32.3139	-0.65
214	M	1980	899.381	52.48	26.681	1.96694	0.132348	2286.15	1930.2	33.4824	30.6259	-0.0666667
171	M	1977	926.143	53.502	27.239	1.96417	0.131129	3900.09	3813	22.3692	20.9762	-0.633333
391	M	1985	928.378	53.915	27.485	1.96162	0.129439	4429.84	3213.17	24.773	21.7288	0.283333
237	M	1980	911.328	53.026	27.051	1.96022	0.131358	3649.2	3565.35	23.9585	22.9875	-0.0666667
37	M	1977	923.491	53.774	27.144	1.98106	0.129434	4429.84	3185.86	24.373	21.4975	-0.633333
443	M	1986	786.71	50.616	25.785	1.963	0.124451	1828.19	1692.74	34.9358	35.4737	-0.0833333
198	F	1978	797.658	49.998	25.162	1.98704	0.129322	1123.28	1345.61	36.7251	35.8302	-0.0666667
754	M	2006	906.226	52.544	27.016	1.94492	0.13303	835.257	1605.61	33.4628	36.4454	0.025
42	M	1977	934.612	53.447	27.734	1.92713	0.1326	2194.55	1940.83	31.8335	32.5054	-0.633333
555	F	1993	899.235	52.717	27.184	1.93927	0.131139	2839.41	2758.91	26.9474	25.6067	-0.65
701	M	2003	847.787	50.822	26.188	1.94066	0.133028	3577.07	3523.15	31.0109	30.3646	-0.0916667
322	M	1983	852.632	52.743	25.608	2.05963	0.12422	3741.25	3634.66	27.3531	25.1173	-0.758333
290	F	1983	914.508	51.9	27.681	1.87493	0.137598	3017.81	3105.89	28.5733	29.0437	-0.758333
303	F	1983	897.402	52.143	27.243	1.914	0.133769	3588.95	3602.61	28.0399	28.1248	-0.758333
129	M	1977	890.127	50.925	27.155	1.87535	0.139107	3458.86	3307.7	21.7954	19.819	-0.633333
534	M	1993	946.865	54.099	27.37	1.97658	0.13112	2646.59	2919.52	25.3158	27.1223	-0.65
401	F	1985	912.064	52.829	27.255	1.93832	0.132447	3649.2	3406.11	22.0853	22.8158	0.283333
257	F	1981	941.957	52.913	27.744	1.90719	0.136354	3525.79	3528.52	26.6284	25.7348	0.241667
187	M	1978	923.026	53.026	27.278	1.94391	0.133044	3072.2	2329.66	31.7619	31.3452	-0.0666667
549	F	1993	945.615	53.425	27.577	1.9373	0.134272	4429.84	3186.66	23.5477	20.877	-0.65
342	M	1984	913.55	52.31	27.384	1.91024	0.135308	2933.48	2991.38	27.9458	28.4919	0.141667
420	F	1986	913.55	52.31	27.384	1.91024	0.135308	844.065	1728	35.5539	38.5529	-0.0833333
448	M	1987	913.55	52.31	27.384	1.91024	0.135308	2774.02	3128.79	30.0631	35.5337	-0.933333
481	F	1988	913.55	52.31	27.384	1.91024	0.135308	3588.95	3579.36	28.5269	27.9236	0.816667
317	M	1983	922.227	52.578	27.426	1.91709	0.135204	2366.06	2409.86	32.1674	25.9206	-0.758333
315	M	1983	930.877	52.691	27.905	1.88823	0.135888	3588.95	3561.54	28.2205	28.1248	-0.758333
201	F	1978	891.862	53.098	26.224	2.02479	0.128204	3577.07	3573.98	24.4695	24.589	-0.0666667
259	F	1981	909.974	52.879	27.04	1.95558	0.131893	3649.2	3436.04	23.8756	23.5928	0.241667
373	M	1985	852.251	53.087	26.397	2.0111	0.122561	3588.95	3618.37	25.3684	27.1854	0.283333
284	M	1981	884.066	51.203	27.059	1.89227	0.136664	3588.95	3582.07	25.8603	24.8449	0.241667
436	M	1986	934.098	53.221	27.708	1.92078	0.133655	3649.2	3549.67	23.6842	23.7961	-0.0833333
1023	M	2014	797.513	48.633	27.019	1.79996	0.136658	2746.35	2895.61	26.1617	26.4486	-0.133333
766	M	2006	927.961	53.226	27.41	1.94185	0.132752	2306.75	2603.98	30.3872	33.702	0.025
304	F	1983	924.699	53.703	27.548	1.94943	0.129946	3509.55	2667.34	32.5375	29.3999	-0.758333
32	M	1977	955.522	54.164	28.044	1.93139	0.132002	3192.15	3234.56	24.1153	21.6145	-0.633333
556	F	1993	895.118	53.687	26.782	2.00459	0.125864	2932.51	2738.39	26.6698	25.8827	-0.65
28	M	1977	946.455	53.708	27.412	1.95929	0.132979	2286.15	2035.94	31.6099	32.3191	-0.633333
435	M	1986	898.555	52.215	26.962	1.93661	0.133572	2054.93	2256.22	33.1723	35.4211	-0.0833333
461	M	1987	898.555	52.215	26.962	1.93661	0.133572	3649.2	3544.05	26.2897	25.2105	-0.933333
277	M	1981	907.205	53.045	27.278	1.94461	0.13067	3649.2	3579.57	23.2627	23.5928	0.241667
285	F	1983	896.146	52.599	26.804	1.96236	0.131276	4102.16	3016.43	28.8077	25.4663	-0.758333
517	F	1992	958.535	52.823	28.511	1.85272	0.139227	2424.02	2756.63	24.3766	26.6891	-0.825
349	F	1984	937.347	53.137	27.678	1.91983	0.134545	3481.24	3257.83	24.4304	27.8947	0.141667
488	M	1988	937.347	53.137	27.678	1.91983	0.134545	3649.2	3571.26	28.2248	27.2919	0.816667
359	M	1984	926.434	53.682	27.337	1.96371	0.130292	3514.62	3297.49	23.5355	27.872	0.141667
433	M	1986	926.434	53.682	27.337	1.96371	0.130292	3588.95	3590.07	24.4614	24.6523	-0.0833333
455	F	1987	926.434	53.682	27.337	1.96371	0.130292	2591.2	2751.28	31.0263	34.3016	-0.933333
39	M	1977	925.136	53.335	27.469	1.94164	0.131808	3649.2	3511.35	25.2466	20.8581	-0.633333
308	M	1983	907.205	52.365	27.479	1.90564	0.134086	3588.95	3574.15	28.3679	28.1248	-0.758333
311	M	1983	889.988	52.426	26.623	1.9692	0.131235	3726.21	3704.82	26.8684	26.5198	-0.758333
224	M	1980	912.217	54.103	27.444	1.9714	0.126304	3760.81	3794.58	21.8188	16.3501	-0.0666667
294	F	1983	880.97	52.544	26.556	1.97861	0.129323	4070.95	3209.06	28.3116	23.1171	-0.758333
399	F	1985	902.998	53.497	26.983	1.98262	0.127876	3588.95	3661.16	25.0563	27.1854	0.283333
977	M	2012	913.556	53.629	27.073	1.9809	0.128735	1441.09	1660.36	36.1018	35.8088	0.133333
397	F	1985	920.978	52.462	27.492	1.90826	0.135619	2988.41	2060.04	31.5591	NA	0.283333
300	F	1983	925.9	54.115	27.288	1.98311	0.128141	4429.84	3102.33	29.1892	21.7186	-0.758333
240	F	1980	840.352	49.313	27.055	1.82269	0.140055	3900.09	3781.63	22.6	22.3584	-0.0666667
550	F	1993	919.52	53.153	27.122	1.95977	0.131906	3649.2	3565.38	20.8909	22.9211	-0.65
1039	M	2014	916.618	52.917	27.504	1.92397	0.132666	1123.28	2194.05	30.0802	36.5023	-0.133333
442	M	1986	928.232	53.3	27.746	1.921	0.132423	3531.57	3301.73	23.8741	24.945	-0.0833333
360	M	1984	953.078	54.38	28.003	1.94193	0.13062	2414.38	2481.62	29.5826	21.7661	0.141667
456	M	1987	953.078	54.38	28.003	1.94193	0.13062	3726.21	3709.55	25.868	25.2632	-0.933333
291	F	1983	939.52	53.155	27.65	1.92242	0.134765	3900.09	3806.18	26.5191	24.5553	-0.758333
309	M	1983	923.185	53.717	27.333	1.96528	0.129666	3760.81	3751.22	22.0553	19.7652	-0.758333
972	F	2012	970.095	53.853	28.061	1.91914	0.135567	3649.2	3567.38	24.7099	24.8296	0.133333
154	M	1977	944.879	53.868	27.388	1.96685	0.13197	2717.29	2593.25	30.9334	30.4478	-0.633333
712	M	2003	835.638	50.607	25.683	1.97045	0.132238	3912.91	2863.53	26.6579	24.204	-0.0916667
229	M	1980	929.121	53.864	27.422	1.96426	0.129788	3649.2	3489.46	25.3557	22.9875	-0.0666667
204	F	1978	922.956	53.075	27.468	1.93225	0.132789	1344.2	2043.81	31.7881	36.0837	-0.0666667
281	M	1981	923.123	53.821	26.764	2.01095	0.129157	3900.09	3801.9	23.5364	23.2612	0.241667
959	F	2012	914.486	51.301	27.69	1.85269	0.140827	3649.2	3568.16	25.2632	24.8296	0.133333
230	M	1980	891.383	52.294	26.829	1.94916	0.132105	3900.09	3808.12	22.4243	22.3584	-0.0666667
720	F	2003	942.484	54.643	26.821	2.03732	0.127928	3576.95	3547.8	31.2895	29.4496	-0.0916667
52	F	1977	926.427	54.012	27.214	1.98471	0.128704	3649.2	3503.7	25.4641	20.8581	-0.633333
6	M	1976	918.902	52.465	27.317	1.9206	0.135298	3484.65	2899.23	28.4449	23.3672	0.316667
518	M	1992	855.388	51.324	26.63	1.9273	0.131608	3649.2	3556.81	21.8899	21.856	-0.825
242	F	1980	906.017	52.736	26.98	1.95463	0.132033	3726.21	3753.71	22.5985	22.7216	-0.0666667
272	M	1981	921.998	54.262	27.136	1.99963	0.126911	2286.15	1944.62	33.456	30.3782	0.241667
166	M	1977	938.798	53.337	27.565	1.93495	0.133744	3649.2	3566.29	22.0066	20.8581	-0.633333
334	M	1984	861.171	52.79	26.475	1.99396	0.125241	2774.02	3070.66	26.6918	32.9438	0.141667
413	F	1986	861.171	52.79	26.475	1.99396	0.125241	3649.2	3263.91	24.3864	23.7961	-0.0833333
446	M	1987	861.171	52.79	26.475	1.99396	0.125241	3350.89	3204.63	26.8253	25.8115	-0.933333
473	M	1988	861.171	52.79	26.475	1.99396	0.125241	2424.02	2456.05	31.504	27.5963	0.816667
326	F	1984	940.853	53.274	27.979	1.90407	0.134354	1828.19	1735.24	30.832	30.9137	0.141667
406	F	1986	940.853	53.274	27.979	1.90407	0.134354	3588.95	3588.87	24.7041	24.6523	-0.0833333
465	M	1988	940.853	53.274	27.979	1.90407	0.134354	3588.95	3598.89	28.3826	27.9236	0.816667
716	F	2003	922.922	52.932	27.474	1.92662	0.133502	2424.02	2617.5	31.3257	26.23	-0.0916667
314	M	1983	946.372	53.724	27.749	1.93607	0.132888	3525.79	3391.9	30.6601	28.9694	-0.758333
551	F	1993	910.606	53.361	27.198	1.96195	0.129611	2424.02	2356.05	29.9448	29.1571	-0.65
992	F	2012	828.952	51.93	23.777	2.18404	0.124581	2901.13	2771.69	30.3336	29.4476	0.133333
381	M	1985	908.447	53.537	26.755	2.00101	0.128455	2424.02	2571.34	28.8986	24.4374	0.283333
1029	M	2014	938.906	54.274	27.952	1.94169	0.129181	4429.84	3055.86	26.6545	22.3064	-0.133333
718	F	2003	905.913	53.504	27.127	1.97235	0.128255	2267.74	2579.58	27.6664	32.3965	-0.0916667
750	F	2006	941.603	54.422	27.628	1.96981	0.128848	3649.2	3509.14	26.7199	24.9737	0.025
390	M	1985	947.233	54.417	27.69	1.96522	0.129643	2924.21	2947.18	26.5164	27.4557	0.283333
167	M	1977	829.821	49.988	26.086	1.91628	0.13459	2562.28	2814.03	27.8797	27.7849	-0.633333
301	F	1983	929.35	53.737	27.379	1.96271	0.130435	3726.21	3772.36	26.0813	26.5198	-0.758333
696	M	2003	925.573	53.689	27.463	1.95496	0.130137	3723.23	3707.03	29.117	28.1991	-0.0916667
346	F	1984	932.953	53.351	27.331	1.95203	0.132842	4429.84	3225.88	25.0263	21.2187	0.141667
485	M	1988	932.953	53.351	27.331	1.95203	0.132842	3325.2	3235.33	27.2975	26.3075	0.816667
156	M	1977	975.057	53.265	28.191	1.88943	0.139286	2366.06	2197.54	31.5849	29.3129	-0.633333
69	F	1977	911.467	52.256	26.691	1.95781	0.135279	3649.2	3556.81	21.4078	20.8581	-0.633333
993	F	2012	980.17	53.956	28.772	1.8753	0.136453	3649.2	3573.11	24.611	24.8296	0.133333
337	M	1984	877.777	50.962	27.191	1.87422	0.136978	1895.72	1649.06	30.6368	29.7121	0.141667
415	F	1986	877.777	50.962	27.191	1.87422	0.136978	2591.2	2663.45	29.8938	28.6459	-0.0833333
476	M	1988	877.777	50.962	27.191	1.87422	0.136978	2646.42	2592.92	30.6299	27.1257	0.816667
147	F	1977	915.396	53.098	26.967	1.969	0.131587	3534.52	3262.24	24.0075	22.0901	-0.633333
542	M	1993	884.379	55.464	26.542	2.08967	0.116514	3525.79	3521.9	24.7529	23.8664	-0.65
717	F	2003	952.932	53.602	28.317	1.89293	0.134419	3900.09	3787.28	28.3935	26.7096	-0.0916667
725	F	2003	864.379	50.737	26.769	1.89536	0.136086	3633.1	3417.1	25.4043	25.8158	-0.0916667
148	M	1977	927.253	53.274	27.487	1.93815	0.132412	3723.23	3777.94	21.9191	22.5281	-0.633333
53	F	1977	959.972	54.329	27.703	1.96112	0.131812	3649.2	3462.97	23.6172	20.8581	-0.633333
377	M	1985	876.229	53.272	26.289	2.0264	0.125135	3350.89	3274.94	21.8897	22.5894	0.283333
698	M	2003	999.722	54.942	28.576	1.92266	0.134224	4236.27	3082.04	25.12	19.8391	-0.0916667
1028	M	2014	970.616	54.801	28.328	1.93452	0.130988	3438.13	3281.29	24.9608	26.1669	-0.133333
181	F	1977	969.295	53.587	28.507	1.87978	0.136804	4429.84	3201.24	24.17	21.4975	-0.633333
264	F	1981	931.363	54.413	27.455	1.9819	0.127489	3760.81	3726.69	18.0352	16.3466	0.241667
530	M	1993	992.378	55.42	28.229	1.96323	0.13095	2194.55	1781.02	34.6316	31.1699	-0.65
343	M	1984	927.684	54.078	27.038	2.00007	0.128564	3016.1	2915.83	28.0115	27.7903	0.141667
421	F	1986	927.684	54.078	27.038	2.00007	0.128564	2924.21	2819.59	28.0477	27.5813	-0.0833333
482	M	1988	927.684	54.078	27.038	2.00007	0.128564	3649.2	3425.91	26.6898	27.2919	0.816667
384	F	1985	830.265	50.985	25.931	1.96618	0.129447	3588.95	3675.58	25.9465	27.1854	0.283333
722	F	2003	972.259	54.07	28.104	1.92393	0.134781	2366.06	2316.2	29.7027	24.0846	-0.0916667
297	F	1983	967.011	54.325	27.983	1.94136	0.132798	3588.95	3615.81	28.0526	28.1248	-0.758333
164	M	1977	902.97	51.999	27.267	1.90703	0.135345	3726.21	3757.68	22.102	22.5595	-0.633333
296	F	1983	910.544	52.292	27.146	1.92632	0.134956	3760.81	3725.54	21.165	19.7652	-0.758333
705	M	2003	946.643	54.459	27.335	1.99228	0.129362	3649.2	3460.7	21.6018	25.787	-0.0916667
509	F	1992	972.329	54.501	28.3	1.92583	0.132667	2924.21	2961.2	23.653	23.4291	-0.825
388	M	1985	853.681	52.222	26.473	1.97265	0.126867	2424.02	3036.39	26.6826	24.4374	0.283333
1027	F	2014	918.083	54.868	27.127	2.02263	0.123596	2774.02	3078.92	25.2466	30.7372	-0.133333
532	M	1993	922.442	52.504	28.14	1.86581	0.135617	2366.06	2264.39	30.5991	27.4484	-0.65
330	M	1984	943.54	55.957	27.374	2.04417	0.122127	3481.24	3252.08	24.0342	27.8947	0.141667
410	F	1986	943.54	55.957	27.374	2.04417	0.122127	2342.56	2560.07	30.8148	31.031	-0.0833333
469	M	1988	943.54	55.957	27.374	2.04417	0.122127	3649.2	3577.31	28.5324	27.2919	0.816667
538	M	1993	983.311	54.95	28.155	1.9517	0.131982	1123.28	1056.02	37.9459	36.8922	-0.65
956	M	2012	993.883	55.869	28.285	1.97522	0.129049	2924.21	2848.1	30.2368	28.8424	0.133333
1057	M	2014	986.377	55.29	28.213	1.95973	0.130771	3110.1	3166.07	23.7335	25.2248	-0.133333
374	M	1985	958.819	55.388	28.044	1.97504	0.126668	3649.2	3587.65	22.8605	22.8158	0.283333
758	M	2006	1026.75	55.801	28.601	1.95102	0.133641	2554.54	2644.83	29.4498	30.9429	0.025
756	M	2006	980.638	54.109	28.627	1.89014	0.135747	2355.88	2195.73	32.8201	30.7595	0.025
699	M	2003	927.885	52.48	27.428	1.91337	0.136542	4429.84	2627.25	27.7557	19.9474	-0.0916667
292	F	1983	974.474	55.442	28.212	1.96519	0.128485	3649.2	3501.2	28.0769	27.5592	-0.758333
755	M	2006	1003.4	55.343	28.751	1.92491	0.132773	2366.06	1794.26	35.2846	26.0183	0.025
1046	F	2014	960.673	55.021	27.93	1.96996	0.128611	3508.1	3471.58	26.0787	27.1983	-0.133333
200	F	1978	939.819	53.716	27.679	1.94068	0.132007	2519.53	2518.82	29.1281	28.7452	-0.0666667
529	F	1993	976.612	54.842	27.992	1.9592	0.1316	2554.54	2458	29.9864	28.4474	-0.65
298	F	1983	978.917	55.363	28.336	1.9538	0.12944	3760.81	3716.59	16.8043	19.7652	-0.758333
535	M	1993	937.146	54.139	27.252	1.98661	0.129583	2159.81	2053.71	33.0354	32.5812	-0.65
764	M	2006	998.48	57.324	27.677	2.07118	0.123148	3577.07	3511.97	28.7498	28.4142	0.025
960	M	2012	927.325	53.846	27.694	1.94432	0.129624	2895.25	2945.91	29.9652	29.5172	0.133333
559	M	1993	853.167	52.345	26.384	1.98397	0.126196	3649.2	3479.79	23.7421	22.9211	-0.65
732	F	2003	995.508	55.393	28.356	1.95348	0.131491	2286.15	1771	32.5508	28.0787	-0.0916667
727	F	2003	912.411	53.202	27.23	1.9538	0.130646	3061.26	2774.14	26.7286	25.3426	-0.0916667
179	F	1977	947.517	54.115	28.017	1.93151	0.131133	2917.84	2870.15	27.0718	27.7321	-0.633333
393	M	1985	1019.75	55.534	28.866	1.92386	0.13401	4429.84	3128.98	26.072	21.7288	0.283333
536	M	1993	833.201	50.671	26.199	1.93408	0.13152	2366.06	2425.53	26.0414	27.4484	-0.65
321	M	1983	792.465	50.749	25.341	2.00264	0.124705	2355.88	2216.28	35.7243	29.1625	-0.758333
954	M	2012	895.865	53.55	27.144	1.97281	0.126615	3096.1	2796.04	29.7895	27.6787	0.133333
